# Supplementary material for: Modeling the Immune Response for Pathogenic and Nonpathogenic Orthohantavirus Infections in Human Lung Microvasculature Endothelial Cells
Source: Viruses. 2023 Aug 24;15(9):1806. doi: 10.3390/v15091806 (PMC10535571; doi:10.3390/v15091806)
Supplement: Supplementary file 1 [file viruses-15-01806-s001.zip]

Archive with 1 entries (1 files):
- viruses-2503454-supplementary.pdf
